# Supplementary material for: Development and Characterisation of Antibody-Based Optical Imaging Probes for Inflammatory Bowel Disease
Source: Pharmaceuticals (Basel). 2021 Sep 13;14(9):922. doi: 10.3390/ph14090922 (PMC8468533; doi:10.3390/ph14090922)
Supplement: Supplementary file 1 [file pharmaceuticals-14-00922-s001.zip]

Archive with 1 entries (1 files):
- pharmaceuticals-1362466-supplementary.pdf
